# Supplementary material for: Integrated, Cross-Entity Information on Preventive Measures for Bowel, Breast, and Prostate Cancer: Evaluation Study of the Web Application “Prevent-Take-Up”
Source: JMIR Cancer. 2025 Nov 19;11:e76393. doi: 10.2196/76393 (PMC12630371; doi:10.2196/76393)
Supplement: Multimedia Appendix 2 [file cancer-v11-e76393-s002.xlsx]

## Sheet: Fragebogen 
Tabelle 1	Abkürzung	Frage	Änderungsvorschläge zu den Formulierungen Allgemeinmedizin, 16.02.2022	Kommentar Allgemeinmedizin
Allgemeiner Teil	Geschlecht	Welches Geschlecht haben Sie?
	Alter	Wie alt sind Sie?
	Tumorerkrankung	Hatten Sie schon einmal eine Tumorerkrankung?	Hatten Sie schon einmal eine Krebserkrankung?
	Prädisposition	Ist bei Ihnen eine genetische Prädisposition bekannt?	Gibt oder gab es in Ihrer Familie mehrere Krebserkrankungen?
			Ist bei Ihnen eine genetische Neigung zu Krebserkrankungen bekannt?	Zusatzfrage erforderlich, weil es möglich ist, dass eine genetische Prädisposition beim Patienten vorliegt ohne dass das vielleicht in der Familie bekannt ist - wenn der App-Nutzer der Indexpatient ist (z.B. HNPCC)
	Vorerkrankung	Haben Sie bereits an Vorsorgeuntersuchungen teilgenommen?	An welchen Vorsorgeuntersuchungen haben Sie bereits teilgenommen: Gesundheits-Check-Up, Hautkrebsscreening, Darmspiegelung (Koloskopie), Abtastuntersuchung der weiblichen Brust, Ultraschalluntersuchung der weiblichen Geschelchtsorgane, Ultraschalluntersuchung der Prostata, PSA-Wert?	Ich würde hier die Vorsorgeleistungen konkret benennen, nach Möglichkeit direkt ankreuzen lassen, welche Vorsorgemaßnahmen bereits wahrgenommen worden sind.
			Wann waren diese?	Bei wahrgenommenen Untersuchungen, dann Angabe des Jahres, wann die Untersuchung stattgefunden hat. Zusatzfrage erforderlich, weil bspw. wenn eine Darmspiegelung länger als 10 Jahre ist.
	Typ Vorerkrankung	Was für Vorsorgeuntersuchungen hatten Sie bereits?	Diese Frage kömmte man herausnehmen, wenn man die vorherige wie vorgeschlagen anpasst.
	Mutter	Sind in Ihrer Familie bei Verwandten mütterlicher Seite Tumorerkrankungen aufgetreten?	Sind in der Familie Ihrer Mutter Krebserkrankungen aufgetreten?
	Tumorerkrankung Mutter	Welche Tumorerkrankungen sind bei diesen Verwandten aufgetreten?	Welche Krebserkrankungen sind in der Familie Ihrer Mutter aufgetreten?	Interessant wäre hier vielleicht noch der Verwandtschaftsgrad.
	Alter Mutter*	In welchem Alter ist die Erkrankung aufgetreten? (geringstes Alter, bei mehreren Erkrankungen)	In welchem Alter ist bei den Verwandten Ihrer Mutter die Krebserkrankung erstmalig aufgetreten?
	Vater	Sind in Ihrer Familie bei Verwandten väterlicher Seite Tumorerkrankungen aufgetreten?	Sind in der Familie Ihres Vaters Krebserkrankungen aufgetreten?
	Tumorerkrankung Vater	Welche Tumorerkrankungen sind bei diesen Verwandten aufgetreten?	Welche Krebserkrankungen sind in der Familie Ihres Vaters aufgetreten?	Interessant wäre hier vielleicht noch der Verwandtschaftsgrad
	Alter Vater*	In welchem Alter ist die Erkrankung aufgetreten? (geringstes Alter, bei mehreren Erkrankungen)	In welchem Alter ist bei den Verwandten Ihres Vater die Krebserkrankung erstmalig aufgetreten?
	Geschwister	Sind bei einen Ihrer Geschwister Tumorerkrankungen aufgetreten?	Sind bei Ihren Geschwistern Krebserkrankungen aufgetreten?
	Tumorerkrankung Geschwister	Welche Tumorerkrankungen sind bei diesen Verwandten aufgetreten?	Welche Krebserkrankungen sind bei Ihren Geschwistern aufgetreten?
	Alter Geschwister*	In welchem Alter ist die Erkrankung aufgetreten? (geringstes Alter, bei mehreren Erkrankungen)	In welchem Alter sind ein oder mehrere Geschwister erstmalig an einer Krebserkrankung erkrankt?
	Kinder	Sind bei einen Ihrer Kinder Tumorerkrankungen aufgetreten?	Sind bei Ihren eigenen Kindern Krebserkrankungen aufgetreten?
	Tumorerkrankung Kinder	Welche Tumorerkrankungen sind bei diesen Verwandten aufgetreten?	Welche Krebserkrankungen sind bei Ihren eigenen Kindern aufgetreten?
	Alter Kinder*	In welchem Alter ist die Erkrankung aufgetreten? (geringstes Alter, bei mehreren Erkrankungen)	In welchem Alter sind ein oder mehrere Ihrer eigenen Kinder an einer Krebserkrankung erkrankt?
Colon	Blut in Stuhl?	Haben Sie einen noch nicht nachverfolgten Stuhltest mit positivem Befund auf nicht sichtbares Blut gemacht?	Haben Sie schon einmal einen Test auf "Blut im Stuhl" gemacht (Hämoccult®, iFOPT)
			Nein
			Ja	Hier muss weiter differenziert werden, wie mit dem Untersuchungsergebnis umgegangen worden ist.
			Wann wurde die Untersuchung auf "Blut im Stuhl" durchgeführt?
	Darmspieg. < 10 J	Waren Sie in den letzten 10 Jahren bei einer Darmspiegelung?	Waren Sie in den letzten 10 Jahren bei einer Darmspiegelung (= Koloskopie)?
	Darmkrebsvorstufe	Wurden bei der Darmspiegelung Krebsvorstufen entfernt?	Wurden bei der Darmspiegelung Krebsvorstufen (zum Beispiel Polypen, Adenome) entfernt?
			Wurde bei der Darmspiegelung Darmkrebs festgestellt?	Zusatzfrage aufnehmen, damit wir wirklich alle herausfiltern, die eine Krebserkrankung hatten
	> 10 Polypen	Wurden Ihnen oder einem Ihrer Verwandten mehr als 10 Polypen gleichzeitig entfernt?	Wurden Ihnen oder einem Ihrer Verwandten mehr als 10 Polypen oder Adenome gleichzeitig entfernt?	Hier muss weiter differenziert werden, wie mit dem Untersuchungsergebnis umgegangen worden ist
Brust	Knoten	Haben Sie Knoten in Ihrer Brust entdeckt?	Haben Sie Knoten in Ihrer Brust getastet?
	3 Frauen in Familie	Sind in Ihrer Familie mehr als drei Frauen an Brustkrebs erkrankt?	Gab es in Ihrer Familie Fälle von Brustkrebs?
			Wer ist in Ihrer Familie an Brustkrebs erkrankt und in welchem Alter?
			Gab es in Ihrer Familie Fälle von Eierstockkrebs?	Zusatzfrage nach Ovarialkarzinomen wg. BRCA-Mutation
Prostata	Einstellung zur Vorsorge/Früherkennung	Wie stehen Sie zur Prostatakrebsfrüherkennung?
	Zeitpunkt der Früherkennung	Wann fand bei Ihnen die Früherkennungsuntersuchung statt?
	PSA-Wert	Wie hoch war der PSA-Wert?

## Sheet: Colon - Regeltabelle Darmkrebsv
Regeltabelle Darmkrebsvorsorge
Regeltabelle (Eine Antwortmöglichkeit/-kombination pro Zeile)	Geschlecht	Alter	Tumorerkrankung	Prädisposition	Voruntersuchung	Typvoruntersuchung (Colon//Brust/Eierstock/Prostata revelevant)	Mutter	Tumorerkrankung Mutter	Alter Mutter*	Vater	Tumorerkrankung Vater	Alter Vater*	Geschwister	Tumorerkrankung Geschwister	Alter Geschwister*	Kinder	Tumorerkrankung Kinder	Alter Kinder*	Blut in Stuhl?	Stuhltest < 2 Jahre	Darmkrebsvorstufe	Darmspieg. < 10 J	> 10 Polypen	Vorsorgeempfehlung
Colon			Ja		Welche Auswirkung haben diese Antworten auf die Entscheidung?	Bisher undefiniert																		Darmkrebs-Vorsorge
Bei leerem Feld ist Eingabe für Entscheidung irrelevant			Nein	Ja																				Darmkrebs-Vorsorge
* = Alter bei Erkrankung			Nein	Nein			Ja	Colon	< 60															Darmkrebs-Vorsorge
		< 50	Nein	Nein			Ja	Brust/Prostata	< 60															Keine Darmkrebsvorsorge?
			Nein	Nein			Ja/nein	Colon/Brust/Prostata	> 60 (falls ja)	Ja	Colon	< 60												Darmkrebs-Vorsorge
		< 50	Nein	Nein			Ja/nein	Colon/Brust/Prostata	> 60 (falls ja)	Ja	Brust/Prostata	< 60												Keine Darmkrebsvorsorge?
			Nein	Nein			Ja/nein	Colon/Brust/Prostata	> 60 (falls ja)	Ja/nein	Colon/Brust/Prostata	> 60 (falls ja)	Ja	Colon	< 60									Darmkrebs-Vorsorge
		< 50	Nein	Nein			Ja/nein	Colon/Brust/Prostata	> 60 (falls ja)	Ja/nein	Colon/Brust/Prostata	> 60 (falls ja)	Ja	Brust/Prostata	< 60									Keine Darmkrebsvorsorge?
			Nein	Nein			Ja/nein	Colon/Brust/Prostata	> 60 (falls ja)	Ja/nein	Colon/Brust/Prostata	> 60 (falls ja)	Ja/Nein	Colon	> 60 (falls ja)	Ja	Colon	Gilt hier auch > 50? Falls ja siehe vorherige						Darmkrebs-Vorsorge
		< 50	Nein	Nein			Ja/nein	Colon/Brust/Prostata	> 60 (falls ja)	Ja/nein	Colon/Brust/Prostata	> 60 (falls ja)	Ja/Nein	Colon	> 60 (falls ja)	Ja	Brust/Prostata	Gilt hier auch > 50? Falls ja siehe vorherige						Keine Darmkrebsvorsorge?
			Nein	Nein			Ja/nein	Colon/Brust/Prostata	> 60 (falls ja)	Ja/nein	Colon/Brust/Prostata	> 60 (falls ja)	Ja/nein	Colon	> 50 (falls ja)	Nein			Ja					Darmkrebs-Vorsorge
		< 50	Nein	Nein			Ja/nein	Colon/Brust/Prostata	> 60 (falls ja)	Ja/nein	Colon/Brust/Prostata	> 60 (falls ja)	Ja/nein	Colon	> 50 (falls ja)	Nein			Nein		Nein		Nein	Keine Darmkrebsvorsorge
			Nein	Nein			Ja/nein	Colon/Brust/Prostata	> 60 (falls ja)	Ja/nein	Colon/Brust/Prostata	> 60 (falls ja)	Ja/nein	Colon	> 50 (falls ja)	Nein			Nein		Ja			Darmkrebs-Vorsorge
	Männlich	> 50	Nein	Nein			Nein			Nein			Nein			Nein			Nein			Nein		Darmkrebs-Vorsorge
	Männlich	< 50	Nein	Nein			Nein			Nein			Nein			Nein			Nein				Ja	Darmkrebs-Vorsorge
	Männlich	< 50	Nein	Nein			Nein			Nein			Nein			Nein			Nein					Keine Darmkrebsvorsorge
	Weiblich	> 50	Nein	Nein			Nein			Nein			Nein			Nein			Nein	Nein				Darmkrebs-Vorsorge
	Weiblich	> 50, < 55	Nein	Nein			Nein			Nein			Nein			Nein			Nein	Ja			Nein	Keine Darmkrebsvorsorge
	Weiblich	> 55	Nein	Nein			Nein			Nein			Nein			Nein			Nein			Nein		Darmkrebs-Vorsorge
	Weiblich	< 55	Nein	Nein			Nein			Nein			Nein			Nein			Nein			Ja	Nein	Keine Darmkrebsvorsorge
	Weiblich	< 50	Nein	Nein			Nein			Nein			Nein			Nein			Nein	Ja			Nein	Keine Darmkrebsvorsorge
	Alle Fälle und Kombinationen abgedeckt?

## Sheet: Brust - Regeltabelle Brustkrebs
Regeltabelle Brustkrebsvorsorge
Regeltabelle (Eine Antwortmöglichkeit/-kombination pro Zeile)	Geschlecht	Alter	Tumorerkrankung Brust	Prädisposition	Voruntersuchung bei FA	Mammographie (Frage nur bei 50- < 69 anzeigen und wenn kein Tumor der Brust	Typvoruntersuchung (Colon/Brust/Eierstock/Prostata relevant)	Gibt es bei Ihnen in der Familie Krebserkrankungen	Wenn Krebserkrankung Auswahl welche: Hier für Gyn Aufzählung Eierstockkrebs, Brustkrebs	Mutter	Tumorerkrankung Mutter	Alter Mutter bei Erkrankung	Vater	Tumorerkrankung Vater	Alter Vater*	Geschwister	Tumorerkrankung Geschwister	Alter Geschwister	Kinder	Tumorerkrankung Kinder	Alter Kinder*	Knoten in Brust	3 Frauen in Familie	Vorsorge bei FA Brust	Mammographie Screening	Infotext zu genetisch bedingtem Brust- und Eierstockkrebs
	weiblich	30- < 50 Jahre	ja					nein																ja	nein	nein
	weiblich	30- < 50 Jahre	ja					ja	ja															ja	nein	ja
	weiblich	30- < 50 Jahre	nein		> 360 Tage		Brust	nein																ja	nein	nein
	weiblich	30- < 50 Jahre	nein		> 360 Tage		Brust	ja	ja															ja	nein	ja
	weiblich	30- < 50 Jahre	nein		< 360 Tage		Brust	nein														ja		ja	nein	nein
	weiblich	30- < 50 Jahre	nein		< 360 Tage		Brust	ja	ja													ja		ja	nein	ja
	weiblich	50- < 69 Jahre	ja					nein																	nein	nein
	weiblich	50- < 69 Jahre	ja					ja	ja																nein	ja
	weiblich	50- < 69 Jahre	nein		> 360 Tage	> 520 Tage	Brust	nein																ja	ja	nein
	weiblich	50- < 69 Jahre	nein		> 360 Tage	> 520 Tage	Brust	ja	ja															ja	nein	ja
	weiblich	50- < 69 Jahre	nein		< 360 Tage	> 520 Tage	Brust	nein																nein	ja	nein
	weiblich	50- < 69 Jahre	nein		< 360 Tage	> 520 Tage	Brust	ja	ja															nein	ja	ja
	weiblich	50- < 69 Jahre	nein		> 360 Tage	< 520 Tage	Brust	nein																ja	nein	nein
	weiblich	50- < 69 Jahre	nein		> 360 Tage	< 520 Tage	Brust	ja	ja															ja	nein	ja
	weiblich	50- < 69 Jahre	nein		< 360 Tage	< 520 Tage	Brust	nein														ja		ja	nein	nein
	weiblich	50- < 69 Jahre	nein		< 360 Tage	< 520 Tage	Brust	ja	ja													ja		ja	nein	ja
	weiblich	> 69 Jahre	ja					ja	ja															ja	nein	ja
	weiblich	> 69 Jahre	nein		> 360 Tage		Brust	nein																ja	nein	nein
	weiblich	> 69 Jahre	nein		> 360 Tage		Brust	ja	ja															ja	nein	ja
	weiblich	> 69 Jahre	nein		< 360 Tage		Brust	nein														ja		ja	nein	nein
	weiblich	> 69 Jahre	nein		< 360 Tage		Brust	ja	ja													ja		ja	nein	ja

## Sheet: Prostata - Regeltabelle Prostat
Regeltabelle Prostatakrebsvorsorge
Regeltabelle (Eine Antwortmöglichkeit/-kombination pro Zeile)	Frage	Fragenummer	Geschlecht	Alter	Höhe des PSA-Wertes	Antwortmöglichkeiten	Verweis auf nächste Frage	Antwort	Anmerkung
Prostata	Wie stehen Sie zur Prostatakrebsfrüherkennung?	1.1	männlich	<45 Jahre	nicht relevant	Ich möchte mich nicht informieren.	Nein	Ende der Befragung.
	Wie stehen Sie zur Prostatakrebsfrüherkennung?	1.1	männlich	<45 Jahre	nicht relevant	Ich möchte mich erstmalig informieren.	Nein	Beratung durch den Hausarzt oder Urologen
	Wie stehen Sie zur Prostatakrebsfrüherkennung?	1.1	männlich	<45 Jahre	nicht relevant	Ich wurde über Vor- und Nachteile bereits informiert.	Nein	Beratung durch den Hausarzt oder Urologen
	Wie stehen Sie zur Prostatakrebsfrüherkennung?	1.1	männlich	<45 Jahre	nicht relevant	Bei mir wurde bereits eine Früherkennungsuntersuchung durchgeführt.	Nein	Beratung durch den Hausarzt oder Urologen	kein leitliniengerechtes Vorgehen empfehlbar
	Wie stehen Sie zur Prostatakrebsfrüherkennung?	2.1	männlich	45-70 Jahre	nicht relevant	Ich möchte mich nicht informieren.	Nein	Ende der Befragung.
	Wie stehen Sie zur Prostatakrebsfrüherkennung?	2.1	männlich	45-70 Jahre	nicht relevant	Ich möchte mich erstmalig informieren.	Nein	Beratung über Vor- und Nachteile der Früherkennungsuntersuchung durch den Hausarzt oder Urologen.
	Wie stehen Sie zur Prostatakrebsfrüherkennung?	2.1	männlich	45-70 Jahre	nicht relevant	Ich wurde über Vor- und Nachteile bereits informiert.	Nein	Durchführung einer Früherkennungsuntersuchung durch den Hausarzt oder Urologen.
	Wie stehen Sie zur Prostatakrebsfrüherkennung?	2.1	männlich	45-70 Jahre	nicht relevant	Bei mir wurde bereits eine Früherkennungsuntersuchung durchgeführt.	Ja	Verweis auf Frage 2.2
	Wann fand bei Ihnen die Früherkennungsuntersuchung statt?	2.2	männlich	45-70 Jahre	nicht relevant	Vor weniger als 12 Monaten.	Ja	Verweis auf Frage 2.3
	Wann fand bei Ihnen die Früherkennungsuntersuchung statt?	2.2	männlich	45-70 Jahre	nicht relevant	Vor mehr als 12 Monaten.	Nein	Beratung über weiteres Vorgehen durch den Hausarzt oder Urologen.
	Wann fand bei Ihnen die Früherkennungsuntersuchung statt?	2.2	männlich	45-70 Jahre	nicht relevant	Weiß ich nicht.	Nein	Beratung über weiteres Vorgehen durch den Hausarzt oder Urologen.
	Wie hoch war der PSA-Wert?	2.3	männlich	45-70 Jahre	nicht relevant	Weiß ich nicht.	Nein	Beratung über weiteres Vorgehen durch den Hausarzt oder Urologen.
	Wie hoch war der PSA-Wert?	2.3	männlich	45-70 Jahre	<1 ng/mL	Unter 1 ng/mL.	Nein	Kontrolle des PSA-Wertes/ Beratung über weiteres Vorgehen durch HA oder Urologen spätestens 4 Jahre nach erstmaliger PSA-Wert-Messung
	Wie hoch war der PSA-Wert?	2.3	männlich	45-70 Jahre	1-2 ng/mL	1-2 ng/mL	Nein	Kontrolle des PSA-Wertes/ Beratung über weiteres Vorgehen durch HA oder Urologen spätestens 2 Jahre nach erstmaliger PSA-Wert-Messung
	Wie hoch war der PSA-Wert?	2.3	männlich	45-70 Jahre	2-4 ng/mL	2-4 ng/mL	Nein	Kontrolle des PSA-Wertes/ Beratung über weiteres Vorgehen durch HA oder Urologen spätestens 1 Jahre nach erstmaliger PSA-Wert-Messung
	Wie hoch war der PSA-Wert?	2.3	männlich	45-70 Jahre	>4 ng/mL	4 ng/mL	Nein	Kontrolle des PSA-Wertes/ Beratung über weiteres Vorgehen durch HA oder Urologen spätestens 8 Wochen nach erstmaliger PSA-Wert-Messung
	Wie stehen Sie zur Prostatakrebsfrüherkennung?	3.1	männlich	>70 Jahre	nicht relevant	Ich möchte mich nicht informieren.	Nein	Ende der Befragung.
	Wie stehen Sie zur Prostatakrebsfrüherkennung?	3.1	männlich	>70 Jahre	nicht relevant	Ich möchte mich erstmalig informieren.	Nein	Beratung über Vor- und Nachteile der Früherkennungsuntersuchung durch den Hausarzt oder Urologen.
	Wie stehen Sie zur Prostatakrebsfrüherkennung?	3.1	männlich	>70 Jahre	nicht relevant	Ich wurde über Vor- und Nachteile bereits informiert.	Nein	Durchführung einer Früherkennungsuntersuchung durch den Hausarzt oder Urologen.
	Wie stehen Sie zur Prostatakrebsfrüherkennung?	3.1	männlich	>70 Jahre	nicht relevant	Bei mir wurde bereits eine Früherkennungsuntersuchung durchgeführt.	Ja	Verweis auf Frage 3.2
	Wann fand bei Ihnen die Früherkennungsuntersuchung statt?	3.2	männlich	>70 Jahre	nicht relevant	Vor weniger als 12 Monaten.	Ja	Verweis auf Frage 3.3
	Wann fand bei Ihnen die Früherkennungsuntersuchung statt?	3.2	männlich	>70 Jahre	nicht relevant	Vor mehr als 12 Monaten.	Nein	Beratung über weiteres Vorgehen durch den Hausarzt oder Urologen.
	Wann fand bei Ihnen die Früherkennungsuntersuchung statt?	3.2	männlich	>70 Jahre	nicht relevant	Weiß ich nicht.	Nein	Beratung über weiteres Vorgehen durch den Hausarzt oder Urologen.
	Wie hoch war der PSA-Wert?	3.3	männlich	>70 Jahre	nicht relevant	Weiß ich nicht.	Nein	Beratung über weiteres Vorgehen durch HA oder Urologen.
	Wie hoch war der PSA-Wert?	3.3	männlich	>70 Jahre	<1 ng/mL	Unter 1 ng/mL.	Nein	Es besteht kein Anlass für eine weitere Früherkennungsuntersuchung.
	Wie hoch war der PSA-Wert?	3.3	männlich	>70 Jahre	>1 ng/mL	Über 1 ng/mL.	Nein	Beratung über weiteres Vorgehen durch HA oder Urologen.
